# Supplementary material for: Machine learning derived retinal pigment score from ophthalmic imaging shows ethnicity is not biology
Source: Nat Commun. 2025 Jan 2;16:60. doi: 10.1038/s41467-024-55198-7 (PMC11696055; doi:10.1038/s41467-024-55198-7)
Supplement: Supplementary file 4 — Source Data [file 41467_2024_55198_MOESM4_ESM.csv]

Name	morphed	normal	Difference	Ethnicity
1010654_21015_0_0.png	-5.218.243.342.468.150	-5.157.714.454.819.590	-6.052.888.764.855.870	Mixed
1031077_21015_0_0.png	7.700.458.703.253.980	7.716.404.621.652.210	-15.945.918.398.230.600	White
1044698_21015_0_0.png	-4.092.851.525.567.290	-408.396.431.772.473	-8.887.207.842.568.040	Asian
1068319_21015_0_0.png	-20.814.497.859.724.700	-20.810.554.013.584.800	-3.943.846.139.861.760	Asian
1070456_21016_0_0.png	-2.153.992.085.145.920	-2.163.284.770.267.950	9.292.685.122.024.830	Mixed
1089532_21016_0_0.png	72.919.695.847.462.200	7.332.783.400.805.380	-4.081.381.605.915.620	White
1090877_21015_0_0.png	-35.974.464.589.081.800	-3.595.171.911.078.330	-2.274.547.829.841.820	Black
1102678_21015_0_0.png	-30.428.213.898.487.300	-30.399.141.656.694.000	-29.072.241.793.322.400	Chinese
1102678_21016_0_0.png	-30.628.910.643.340.100	-30.575.694.966.061.100	-5.321.567.727.901.310	Chinese
1108196_21015_0_0.png	-23.695.631.697.548.100	-23.814.227.515.819.800	11.859.581.827.173.500	Black
1126445_21016_0_0.png	3.352.638.947.287.270	3.309.938.282.213.330	42.700.665.073.937.200	Mixed
1159361_21016_0_0.png	74.841.556.504.629.600	7.452.745.662.413.120	3.140.998.804.984.460	White
1197396_21015_0_0.png	-3.398.776.670.079.620	-3.412.695.607.052.570	13.918.936.972.953.500	Black
1199891_21016_0_0.png	-2.381.770.586.896.630	-23.843.474.487.945.600	25.768.618.979.263.600	Asian
1207604_21016_0_0.png	-28.853.713.661.557.300	-2.893.869.640.197.270	8.498.274.041.539.130	Chinese
1210088_21016_0_0.png	-17.085.379.148.863.800	-17.057.957.322.037.600	-27.421.826.826.255.800	Black
1213273_21015_0_0.png	-1.486.087.704.378.880	-14.842.288.059.318.000	-18.588.984.470.746.000	Asian
1213390_21016_0_0.png	-32.445.330.762.327.500	-3.246.947.821.591.960	24.147.453.592.142.600	Chinese
1219296_21016_0_0.png	-2.279.010.026.887.970	-22.938.815.333.926.300	1.487.150.650.465.380	Chinese
1238558_21016_0_0.png	-3.418.968.394.050.120	-3.403.940.575.832.560	-1.502.781.821.755.760	Chinese
1243257_21015_0_0.png	-29.790.314.703.543.900	-29.901.692.676.194.900	11.137.797.265.100.600	Chinese
1247798_21015_0_0.png	-2.034.371.407.350.360	-20.321.219.916.977.300	-2.249.415.652.636.340	Chinese
1247798_21016_0_0.png	-168.828.923.973.604	-16.987.162.409.218.600	1.042.700.118.582.970	Chinese
1257637_21015_0_0.png	-15.149.689.211.365.300	-15.782.988.264.094.900	6.332.990.527.296.470	Mixed
1287800_21016_0_0.png	-2.478.052.924.130.570	-24.232.024.066.195.000	-548.505.175.110.634	White
1299035_21015_0_0.png	-24.648.983.560.329.200	-2.475.063.672.690.680	10.165.316.657.757.700	Mixed
1299035_21016_0_0.png	-26.303.550.452.989.100	-26.371.604.929.319.200	680.544.763.300.972	Mixed
1339394_21015_0_0.png	-2.684.446.840.213.080	-26.747.388.417.453.100	-9.707.998.467.766.280	Asian
1345141_21015_0_0.png	-15.821.158.044.150.900	-15.836.348.626.575.400	1.519.058.242.455.880	Asian
1347158_21015_0_0.png	-15.813.160.267.803.400	-15.802.003.008.463.200	-11.157.259.340.166.000	Black
1348681_21016_0_0.png	-24.198.522.943.936.300	-24.170.519.991.681.800	-28.002.952.254.489.300	Asian
1359870_21015_0_0.png	-27.823.131.738.698.800	-27.841.717.361.353.900	1.858.562.265.508.820	Black
1365242_21015_0_0.png	-24.919.575.579.033.100	-24.945.248.722.011.400	25.673.142.978.369.800	Black
1383797_21015_0_0.png	-1.993.348.372.838.500	-19.944.531.617.674.800	1.104.788.928.976.310	Chinese
1401198_21016_0_0.png	-10.001.613.352.998.300	-999.887.233.847.722	-2.741.014.521.106.420	Chinese
1405545_21015_0_0.png	-19.771.705.668.203.200	-19.883.509.609.265.900	11.180.394.106.261.800	Asian
1434973_21015_0_0.png	-15.103.327.671.346.500	-15.124.808.919.838.100	214.812.484.915.754	Chinese
1457089_21015_0_0.png	-6.379.759.035.237.340	-6.467.633.003.973.310	8.787.396.873.596.970	White
1487877_21015_0_0.png	-25.434.688.783.412.300	-25.496.335.990.845.300	61.647.207.433.011.800	Mixed
1532161_21015_0_0.png	-13.593.016.642.071.700	-13.592.735.451.943.600	-28.119.012.809.213.400	Chinese
1532161_21016_0_0.png	-12.160.893.496.310.000	-12.194.288.882.625.400	3.339.538.631.540.500	Chinese
1539379_21016_0_0.png	-15.692.511.177.296.700	-15.163.168.019.838.800	-5.293.431.574.578.730	White
1543413_21015_0_0.png	-2.227.752.396.640.120	-2.224.811.990.288.100	-29.404.063.520.210.800	Chinese
1543413_21016_0_0.png	-175.299.673.134.002	-17.545.102.402.734.100	15.135.089.333.924.100	Chinese
1562767_21016_0_0.png	7.959.862.035.300.090	7.864.849.578.449.500	950.124.568.505.828	White
1582580_21016_0_0.png	-2.576.316.831.373.720	-25.794.001.240.804.900	30.832.927.067.727.600	Asian
1587036_21016_0_0.png	-29.456.894.418.260.200	-29.382.787.179.291.600	-741.072.389.686.721	Mixed
1601087_21016_0_0.png	-1.745.976.046.794.920	-17.428.255.298.556.700	-3.150.516.939.241.750	Chinese
1603140_21016_0_0.png	-31.313.411.656.440.700	-31.436.476.713.493.700	12.306.505.705.296.100	Asian
1608262_21016_0_0.png	-1.781.600.967.459.710	-17.873.522.403.160.600	57.512.728.563.573.000	Chinese
1630829_21015_0_0.png	-3.632.398.373.169.100	-363.332.736.123.357	9.289.880.644.615.770	Black
1656367_21016_0_0.png	-271.929.150.297.822	-27.350.898.363.428.000	15.798.333.364.583.700	Asian
1658892_21016_0_0.png	-27.143.704.142.074.700	-27.248.819.637.679.000	10.511.549.560.426.600	Asian
1659878_21015_0_0.png	-2.369.752.134.949.130	-23.627.153.487.287.800	-7.036.786.220.356.810	Mixed
1688518_21016_0_0.png	4.997.749.408.164.660	5.015.548.280.476.660	-17.798.872.311.999.500	White
1695238_21016_0_0.png	-2.437.369.697.238.560	-24.344.575.691.635.800	-2.912.128.074.974.160	Black
1699172_21015_0_0.png	-29.150.342.538.687.500	-2.907.611.712.789.960	-7.422.541.078.792.470	Mixed
1701201_21016_0_0.png	-16.668.104.488.863.000	-1.667.960.219.223.570	11.497.703.372.704.300	Mixed
1702925_21015_0_0.png	12.593.641.669.408.100	11.246.959.198.616.900	1.346.682.470.791.190	Mixed
1702925_21016_0_0.png	6.772.377.472.299.990	6.701.096.736.057.490	7.128.073.624.249.960	Mixed
1709858_21016_0_0.png	-1.641.197.180.594.000	-16.396.944.296.950.800	-15.027.508.989.184.900	Mixed
1712148_21015_0_0.png	-26.382.959.858.053.300	-26.545.883.867.093.100	16.292.400.903.984.100	Mixed
1715491_21016_0_0.png	-20.352.798.731.518.300	-20.407.853.180.466.200	5.505.444.894.780.700	Black
1741642_21016_0_0.png	-3.217.081.090.525.460	-3.226.328.726.478.710	9.247.635.953.253.300	Asian
1742627_21016_0_0.png	-3.403.875.391.614.510	-34.047.023.711.503.300	8.269.795.358.252.450	Black
1748319_21015_0_0.png	-26.927.686.397.541.400	-27.036.889.928.723.200	10.920.353.118.179.000	Chinese
1748926_21016_0_0.png	-2.748.415.001.870.320	-27.561.090.988.840.700	7.694.097.013.744.280	Asian
1753516_21015_0_0.png	-3.241.987.764.804.220	-323.920.183.951.268	-27.859.252.915.462.200	Black
1768472_21015_0_0.png	-3.665.487.729.289.660	-36.715.327.844.176.600	6.045.055.128.004.150	Mixed
1801050_21016_0_0.png	-22.689.369.093.905.600	-2.269.973.153.574.780	10.362.441.842.154.600	Chinese
1825548_21016_0_0.png	-23.500.093.874.643.600	-2.356.400.261.034.770	6.390.873.570.403.240	Chinese
1852366_21016_0_0.png	-2.267.358.228.340.110	-22.712.739.382.720.700	3.915.709.931.960.260	Mixed
1900394_21016_0_0.png	-3.528.746.948.832.960	-35.281.664.716.264.500	-5.804.772.065.125.970	Black
1901930_21015_0_0.png	-3.150.176.836.737.610	-3.160.583.640.395.750	10.406.803.658.145.200	Mixed
1903752_21016_0_0.png	-7.197.423.967.683.990	-7.233.603.742.762.510	3.617.977.507.852.280	White
1930227_21016_0_0.png	-21.480.150.013.976.600	-21.438.082.344.843.200	-4.206.766.913.345.200	Asian
1940357_21016_0_0.png	2.355.307.176.435.430	23.516.367.424.260.600	3.670.434.009.372.050	White
1944070_21016_0_0.png	-48.999.975.890.638.800	-4.814.018.586.200.840	-8.597.900.286.304.130	Mixed
1946478_21015_0_0.png	-2.123.743.815.424.460	-21.189.741.246.350.700	-4.769.690.789.393.620	Chinese
1946478_21016_0_0.png	-20.240.653.580.405.000	-2.031.995.126.438.240	7.929.768.397.736.580	Chinese
1970160_21015_0_0.png	-27.527.549.139.263.300	-27.448.497.629.416.900	-790.515.098.464.013	Asian
1971051_21015_0_0.png	1.008.697.825.786.420	10.062.690.660.242.100	24.287.597.622.063.100	White
1990403_21016_0_0.png	-29.548.002.539.289.700	-29.515.098.036.469.600	-3.290.450.282.015.910	Asian
1999292_21015_0_0.png	-12.894.761.852.524.200	-13.659.861.772.458.500	7.650.999.199.342.570	White
2000518_21016_0_0.png	-22.772.523.143.742.700	-22.900.251.052.588.200	1.277.279.088.455.710	Black
2013147_21016_0_0.png	-2.965.619.644.067.910	-29.647.329.559.131.400	-8.866.881.547.774.590	White
2023478_21016_0_0.png	-8.507.877.423.945.790	-8.607.442.161.967.720	9.956.473.802.193.240	White
2043893_21015_0_0.png	-28.989.846.985.502.900	-28.957.791.465.425.300	-320.555.200.776.127	Black
2071895_21016_0_0.png	-3.574.700.064.962.990	-35.721.211.407.141.300	-25.789.242.488.585.200	Black
2081587_21016_0_0.png	-34.213.456.178.879.000	-33.864.533.745.726.600	-3.489.224.331.524.090	White
2088450_21016_0_0.png	1.795.691.369.835.540	1.795.184.729.010.040	5.066.408.254.933.200	White
2126422_21016_0_0.png	-2.264.458.039.572.980	-22.561.343.931.857.000	-832.364.638.727.654	Mixed
2128546_21015_0_0.png	5.811.082.136.244.250	5.783.204.650.514.600	27.877.485.729.646.800	White
2134077_21015_0_0.png	-16.445.286.404.734.900	-32.174.983.801.737.800	1.572.969.739.700.280	Mixed
2137186_21015_0_0.png	-2.043.985.795.157.430	-2.040.065.323.943.810	-3.920.471.213.616.130	Asian
2139339_21015_0_0.png	-2.693.594.093.218.540	-27.036.057.535.666.200	10.011.660.348.080.600	Black
2140851_21016_0_0.png	2.741.437.350.350.250	3.194.512.807.887.260	-45.307.545.753.701.100	Mixed
2141605_21015_0_0.png	-16.048.000.746.738.200	-16.123.805.971.737.900	7.580.522.499.976.890	Chinese
2145568_21016_0_0.png	-10.975.573.454.977.800	-11.098.403.647.872.900	1.228.301.928.950.790	White
2153823_21016_0_0.png	-15.975.287.919.407.000	-16.044.038.960.526.300	6.875.104.111.933.430	Asian
2195251_21016_0_0.png	-208.139.715.252.778	-2.083.106.564.257.790	17.094.117.300.139.500	Asian
2196285_21016_0_0.png	-28.245.113.544.912.300	-28.227.683.506.497.400	-17.430.038.414.850.900	Black
2197484_21015_0_0.png	-31.635.737.331.910.400	-31.534.826.105.631.100	-10.091.122.627.935.700	Chinese
2197484_21016_0_0.png	-26.222.920.482.787.000	-2.606.077.770.534.180	-16.214.277.744.520.400	Chinese
2200733_21016_0_0.png	-3.619.199.237.426.150	-3.630.363.617.249.210	11.164.379.823.060.900	Black
2208787_21015_0_0.png	-13.341.709.085.313.000	-13.517.573.719.420.700	17.586.463.410.771.800	Chinese
2208787_21016_0_0.png	-14.450.029.231.152.900	-14.355.266.520.838.000	-9.476.271.031.491.730	Chinese
2214166_21015_0_0.png	-29.463.973.804.599.700	-29.744.693.913.677.300	28.072.010.907.759.900	Chinese
2233402_21015_0_0.png	-14.797.298.646.227.000	-14.759.474.342.024.900	-3.782.430.420.213.240	Asian
2234230_21016_0_0.png	-15.186.021.548.441.700	-15.211.828.215.235.500	2.580.666.679.386.210	Asian
2245333_21015_0_0.png	-4.308.536.252.285.560	-4.322.041.197.476.920	1.350.494.519.136.440	White
2250264_21016_0_0.png	-31.847.302.495.130.600	-3.195.100.329.096.730	10.370.079.583.676.500	Chinese
2256080_21016_0_0.png	-3.270.421.524.911.390	-32.718.386.028.259.700	14.170.779.145.864.200	Chinese
2260180_21016_0_0.png	-26.442.008.041.808.100	-26.512.007.298.478.100	6.999.925.667.003.020	Mixed
2262780_21016_0_0.png	-2.822.734.686.115.550	-28.311.366.224.287.500	840.193.631.319.579	Black
2275043_21015_0_0.png	-12.279.390.747.502.100	-12.279.802.599.904.400	41.185.240.233.687.600	White
2282008_21015_0_0.png	-3.001.901.186.911.990	-29.955.466.162.793.100	-6.354.570.632.685.600	Asian
2285555_21016_0_0.png	-37.077.685.533.682.900	-3.713.393.827.534.990	56.252.741.666.924.000	Black
2288794_21015_0_0.png	-12.621.801.398.746.900	-12.622.342.599.096.300	541.200.349.395.865	Asian
2298546_21015_0_0.png	-3.208.808.565.087.470	-32.081.263.611.553.000	-6.822.039.321.704.660	Black
2298546_21016_0_0.png	-29.839.868.551.847.400	-29.790.783.070.190.100	-4.908.548.165.720.810	Black
2321482_21015_0_0.png	-5.613.149.247.965.690	-56.904.701.322.145.200	7.732.088.424.882.730	White
2341239_21016_0_0.png	-19.676.170.542.286.400	-19.848.990.010.994.800	1.728.194.687.083.540	Mixed
2356315_21015_0_0.png	-4.885.479.413.181.500	-50.248.141.998.199.100	1.393.347.866.384.070	White
2368291_21015_0_0.png	-4.419.243.746.925.680	-474.100.731.348.819	3.217.635.665.625.020	White
2371838_21016_0_0.png	-22.764.723.592.938.700	-2.270.937.814.622.260	-55.345.446.716.152.900	Asian
2373878_21016_0_0.png	-2.056.428.507.525.310	-2.070.923.478.873.160	14.494.971.347.851.000	Asian
2397613_21015_0_0.png	-21.268.994.023.481.200	-2.136.093.676.616.100	9.194.274.267.979.800	Mixed
2399396_21016_0_0.png	-24.659.485.782.060.200	-24.552.741.898.718.200	-10.674.388.334.206.200	Chinese
2428261_21015_0_0.png	-3.053.361.240.337.950	-30.585.090.566.212.300	51.478.162.832.815.100	Chinese
2428791_21016_0_0.png	-24.990.641.764.700.500	-24.802.924.968.399.300	-18.771.679.630.123.100	Chinese
2441514_21015_0_0.png	-2.548.174.785.220.510	-2.553.435.142.047.310	5.260.356.826.801.880	Chinese
2441514_21016_0_0.png	-15.642.039.475.628.100	-15.632.729.166.764.600	-9.310.308.863.454.960	Chinese
2445771_21015_0_0.png	-3.066.362.407.524.250	-30.592.901.250.062.000	-7.072.282.518.044.650	Black
2445815_21015_0_0.png	-26.425.433.159.240.200	-26.479.081.562.527.600	53.648.403.287.361.600	Mixed
2445815_21016_0_0.png	-4.185.294.787.087.090	-4.140.145.407.892.420	-4.514.937.919.466.880	Mixed
2446434_21015_0_0.png	13.245.027.905.713.100	13.253.575.476.563.700	-8.547.570.850.680.580	White
2451340_21015_0_0.png	-23.659.342.176.055.600	-2.365.035.681.124.160	-898.536.481.401.635	Black
2452894_21016_0_0.png	-9.756.505.770.302.200	-977.892.944.711.737	2.242.367.681.516.550	Asian
2468708_21016_0_0.png	-245.107.162.953.026	-2.449.613.913.891.670	-14.577.156.385.861.600	Mixed
2476970_21015_0_0.png	21.945.681.412.513.000	2.195.284.235.867.200	-7.160.946.159.004.310	Mixed
2485565_21015_0_0.png	-10.500.043.531.933.800	-10.496.893.149.438.300	-31.503.824.955.123.600	Mixed
2503354_21016_0_0.png	-2.166.258.387.347.290	-21.667.379.079.588.300	47.952.061.154.390.400	Chinese
2546074_21015_0_0.png	-3.235.805.336.854.930	-3.232.755.385.030.800	-3.049.951.824.134.920	Black
2548950_21016_0_0.png	5.994.040.528.941.380	5.838.502.021.309.080	1.555.385.076.323.000	White
2549925_21015_0_0.png	-31.254.692.809.203.400	-3.133.220.614.147.480	7.751.333.227.144.380	Black
2552646_21015_0_0.png	-10.841.375.652.980.100	-10.834.383.949.340.900	-6.991.703.639.165.790	Asian
2585509_21015_0_0.png	-31.002.409.986.213.100	-310.351.156.339.675	3.270.564.775.436.210	Chinese
2585509_21016_0_0.png	-31.060.402.355.846.000	-3.103.155.681.822.720	-288.455.376.187.855	Chinese
2588784_21016_0_0.png	-21.246.927.943.917	-21.297.087.347.922.100	50.159.404.005.164.200	Black
2596399_21015_0_0.png	9.938.170.340.692.280	9.936.744.574.141.710	14.257.665.505.681.400	White
2611800_21015_0_0.png	-15.129.642.556.642.200	-15.210.669.873.440.200	8.102.731.679.799.290	Mixed
2618737_21016_0_0.png	-8.589.509.738.283.400	-858.999.114.657.911	4.814.082.957.054.210	Mixed
2628547_21016_0_0.png	-16.559.192.439.648.900	-16.560.882.226.090.400	16.897.864.414.389.100	Asian
2632379_21016_0_0.png	-2.124.895.618.040.870	-21.165.396.922.729.400	-8.355.925.767.931.890	Mixed
2635102_21015_0_0.png	-28.153.019.904.217.400	-2.808.489.109.864.920	-6.812.880.556.819.320	Black
2641842_21016_0_0.png	12.616.508.832.626.000	12.531.931.131.579.100	8.457.770.104.693.900	Asian
2651763_21016_0_0.png	16.653.957.853.250.300	1.665.353.369.448.490	42.415.876.545.476.200	White
2655898_21016_0_0.png	12.241.610.216.895.200	1.226.878.409.020.180	-27.173.873.306.523.400	Mixed
2671345_21015_0_0.png	-18.052.599.307.320.300	-18.125.260.718.662.800	726.614.113.425.299	Asian
2693401_21016_0_0.png	-31.365.163.537.132.100	-31.343.947.670.412.600	-21.215.866.719.515.400	Black
2698844_21016_0_0.png	-25.544.506.868.359.000	-25.639.413.036.295.100	9.490.616.793.613.070	Asian
2701028_21015_0_0.png	-32.810.848.215.675.600	-3.282.885.946.880.180	1.801.125.312.627.500	Black
2702145_21015_0_0.png	-23.890.968.259.717.800	-23.934.032.301.301.600	430.640.415.838.468	Black
2702145_21016_0_0.png	-26.185.556.587.091.400	-26.127.391.118.809.400	-58.165.468.282.076.900	Black
2707299_21016_0_0.png	8.944.977.437.294.460	889.387.878.021.492	51.098.657.079.549.500	White
2713362_21016_0_0.png	14.198.819.763.284.200	14.171.201.314.622.400	27.618.448.661.769.400	White
2729513_21016_0_0.png	-26.550.930.608.553.500	-2.652.759.237.811.120	-2.333.823.044.236.280	Mixed
2744247_21015_0_0.png	-21.431.743.183.615.900	-2.145.173.621.353.550	19.993.029.919.554.300	Chinese
2748324_21016_0_0.png	-29.753.441.154.467.800	-2.985.176.645.818.370	9.832.530.371.594.570	Asian
2781472_21016_0_0.png	-11.231.323.870.772.300	-11.221.496.847.876.200	-9.827.022.896.097.040	Mixed
2786683_21015_0_0.png	-9.670.009.191.954.440	-9.696.215.553.715.580	2.620.636.176.114.030	White
2794893_21016_0_0.png	-30.917.917.911.263.500	-30.937.287.527.822.600	19.369.616.559.067.900	Black
2799917_21015_0_0.png	-24.664.621.805.309.700	-24.634.376.445.675.200	-30.245.359.634.463.300	Chinese
2810786_21016_0_0.png	6.995.821.806.420.830	7.082.130.785.821.390	-8.630.897.940.055.600	White
2817954_21016_0_0.png	-12.739.035.442.150.700	-127.131.133.892.944	-25.922.052.856.394.300	White
2854276_21016_0_0.png	-20.005.190.992.206.200	-2.008.507.043.130.170	7.987.943.909.554.920	White
2854453_21016_0_0.png	-13.602.029.115.330.400	-13.635.042.764.305.000	3.301.364.897.458.820	Chinese
2858549_21015_0_0.png	-31.422.575.356.863.700	-3.139.990.421.944.800	-22.671.137.415.613.800	Chinese
2864091_21015_0_0.png	-1.976.548.886.591.440	-19.885.570.764.997.500	12.008.189.908.305.400	Black
2864364_21015_0_0.png	-38.460.562.515.039.300	-39.673.198.924.377.700	12.126.364.093.384.700	Chinese
2864364_21016_0_0.png	-5.803.743.386.609.310	-5.742.434.008.012.930	-6.130.937.859.637.690	Chinese
2874002_21016_0_0.png	8.626.015.567.015.820	8.751.568.547.989.370	-12.555.298.097.355.200	White
2907150_21015_0_0.png	-26.143.236.695.116.000	-26.198.403.175.113.800	5.516.647.999.787.940	Asian
2909502_21016_0_0.png	-4.038.916.494.504.000	-6.803.459.157.539.740	27.645.426.630.357.400	White
2914831_21016_0_0.png	-27.699.114.155.460.500	-2.788.401.642.559.890	18.490.227.013.843.700	Black
2916859_21015_0_0.png	-2.525.854.824.166.140	-27.353.869.924.368.000	20.953.216.827.066.200	White
2918178_21015_0_0.png	-1.101.312.066.262.320	-11.018.130.519.161.200	5.009.856.537.931.510	Black
2920948_21016_0_0.png	3.897.370.140.397.950	37.099.641.565.339.400	18.740.598.386.401.000	White
2921723_21016_0_0.png	-28.348.564.830.177.000	-2.831.614.230.746.090	-3.242.252.271.609.650	Asian
2921938_21016_0_0.png	-34.724.346.114.375.300	-3.460.662.122.095.880	-11.772.489.341.652.200	Black
2923627_21016_0_0.png	-33.180.752.823.247.700	-3.336.184.947.244.370	1.810.966.491.959.640	Chinese
2944593_21015_0_0.png	-8.914.460.643.198.020	-8.917.014.993.247.550	2.554.350.049.528.860	White
2952375_21015_0_0.png	-28.423.821.727.077.400	-28.497.151.114.051.700	7.332.938.697.435.050	Chinese
2952375_21016_0_0.png	-29.156.457.538.859.100	-29.187.534.366.382.600	31.076.827.523.499.100	Chinese
2955741_21016_0_0.png	-27.864.722.511.773.400	-27.951.183.259.287.000	8.646.074.751.354.140	Asian
2959717_21016_0_0.png	-3.027.901.737.832.210	-30.216.183.086.020.200	-6.283.429.230.191.470	Chinese
2961811_21015_0_0.png	-13.125.650.036.249.400	-1.307.534.188.070.950	-5.030.815.553.986.650	White
2966702_21015_0_0.png	-16.090.074.577.553.300	-1.603.449.121.496.600	-55.583.362.587.299.200	White
2975038_21016_0_0.png	-16.858.292.835.962.700	-16.836.283.935.400.800	-22.008.900.561.985.400	Asian
2977098_21016_0_0.png	-3.448.967.702.993.840	-3.452.672.397.824.350	3.704.694.830.504.700	Black
2989967_21016_0_0.png	-2.104.575.656.588.750	-21.120.312.819.661.000	745.562.537.735.367	Asian
2994290_21015_0_0.png	-3.930.164.361.179.180	-3.937.093.162.129.840	6.928.800.950.657.880	Black
2998689_21016_0_0.png	-3.384.298.669.404.550	-3.393.060.442.216.970	8.761.772.812.427.180	Mixed
3007362_21015_0_0.png	-2.233.986.725.532.760	-2.216.094.172.700.620	-178.925.528.321.372	White
3017848_21016_0_0.png	-16.503.496.081.388.200	-1.663.828.381.219.440	13.478.773.080.618.100	Chinese
3029806_21015_0_0.png	-25.033.296.945.538.700	-2.467.073.512.819.530	-3.625.618.173.434.470	Black
3031944_21015_0_0.png	-32.063.523.249.535.800	-32.037.626.944.021.800	-2.589.630.551.396.020	Mixed
3045928_21015_0_0.png	-31.340.119.353.679.800	-31.408.439.160.629.300	6.831.980.694.953.890	Asian
3049164_21015_0_0.png	-22.794.088.322.950.200	-2.291.583.830.407.810	12.174.998.112.782.700	Mixed
3051137_21016_0_0.png	1.726.632.124.859.480	17.231.556.093.339.100	3.476.515.525.571.240	Mixed
3054517_21016_0_0.png	-29.787.789.600.969.500	-2.987.194.935.570.030	8.415.975.473.081.970	Chinese
3098669_21016_0_0.png	-2.876.235.247.252.410	-28.869.601.773.868.100	10.724.930.134.399.100	Chinese
3105343_21015_0_0.png	-23.737.346.925.628.900	-2.362.504.531.531.860	-11.230.161.031.026.100	Chinese
3129496_21016_0_0.png	-1.869.352.143.952.940	-18.727.175.374.037.400	3.365.393.450.800.260	Chinese
3145242_21015_0_0.png	-26.909.352.913.513.100	-27.005.141.896.297.600	9.578.898.278.455.480	Black
3175868_21016_0_0.png	-10.723.956.171.709.800	-20.045.737.134.902.700	9.321.780.963.192.860	Mixed
3183717_21015_0_0.png	-8.427.440.169.839.320	-8.404.921.006.251.620	-22.519.163.587.695.300	White
3186180_21015_0_0.png	496.757.250.970.407	4.812.963.070.900.890	15.460.943.880.317.700	White
3187551_21015_0_0.png	-1.979.470.726.321.290	-1.983.389.622.010.810	3.918.895.689.515.970	Chinese
3187551_21016_0_0.png	-29.736.323.724.039.500	-2.980.378.423.714.900	6.746.051.310.943.810	Chinese
3196103_21016_0_0.png	-2.289.054.507.128.380	-22.859.065.075.983.800	-3.147.999.529.993.930	Black
3196169_21015_0_0.png	-1.718.637.674.216.340	-17.181.738.958.433.900	-463.778.372.950.685	Black
3233807_21015_0_0.png	-18.803.992.339.365.400	-19.003.890.623.164.100	19.989.828.379.867.400	Asian
3239754_21016_0_0.png	33.980.465.650.335.100	33.759.738.171.989.900	2.207.274.783.451.390	White
3240705_21015_0_0.png	-5.800.579.881.359.550	-5.733.580.134.287.210	-6.699.974.707.233.730	Mixed
3246150_21015_0_0.png	-2.287.315.457.142.070	-22.837.000.920.275.100	-3.615.365.114.555.400	Mixed
3260952_21016_0_0.png	-2.077.305.057.759.240	-20.810.106.421.785.400	37.055.844.192.956.000	Chinese
3264817_21016_0_0.png	-8.760.308.748.817.540	-8.849.044.374.556.270	8.873.562.573.872.810	Mixed
3266394_21015_0_0.png	-19.988.857.359.478.000	-20.051.768.173.113.500	6.291.081.363.556.110	White
3269705_21015_0_0.png	-28.149.264.287.799.800	-28.154.191.623.060.800	4.927.335.260.937.580	Mixed
3280970_21015_0_0.png	-3.570.423.368.256.680	-3.564.775.907.202.800	-5.647.461.053.879.250	Asian
3286338_21016_0_0.png	-19.529.919.289.561.500	-194.948.336.313.389	-3.508.565.822.260.570	Asian
3308787_21016_0_0.png	-1.425.619.441.155.820	-16.319.907.359.203.700	2.063.712.947.645.510	Mixed
3319907_21015_0_0.png	-15.606.790.473.126.100	-15.583.443.927.513.800	-2.334.654.561.225.590	Mixed
3362800_21015_0_0.png	-28.338.503.508.042.800	-28.417.606.652.749.500	7.910.314.470.665.010	Mixed
3371728_21016_0_0.png	-3.740.278.794.963.360	-3.733.911.536.765.460	-636.725.819.789.774	Black
3381275_21016_0_0.png	-3.822.007.015.913.080	-3.826.808.909.620.810	4.801.893.707.732.310	Chinese
3390799_21015_0_0.png	-1.920.870.585.424.950	-1.915.587.384.393.470	-5.283.201.031.483.740	Mixed
3400891_21015_0_0.png	-19.290.635.546.017.900	-1.927.172.844.915.900	-18.907.096.858.917.700	Black
3424305_21015_0_0.png	-2.599.138.415.058.160	-2.596.520.267.270.670	-26.181.477.874.878.500	Black
3428872_21015_0_0.png	-6.739.390.272.850.420	-6.734.118.471.540.180	-5.271.801.310.243.510	White
3440584_21015_0_0.png	-15.237.959.409.375.100	-15.346.642.470.972.600	10.868.306.159.750.300	White
3447276_21016_0_0.png	-3.697.481.795.804.800	-3.699.398.805.261.230	19.170.094.564.259.400	Black
3448911_21016_0_0.png	5.513.059.047.489.470	5.661.336.698.457.940	-1.482.776.509.684.660	White
3452981_21016_0_0.png	-771.370.398.919.651	-7.813.775.158.332.970	10.007.116.913.646.200	Asian
3456176_21015_0_0.png	-1.731.690.881.316.450	-17.289.012.316.127.500	-27.896.497.036.984.100	Mixed
3471294_21015_0_0.png	-13.473.973.358.683.300	-13.619.101.018.591.000	1.451.276.599.077.210	White
3481526_21015_0_0.png	-3.434.182.744.685.370	-34.550.893.933.761.400	20.906.648.690.767.300	Asian
3500265_21015_0_0.png	20.419.330.903.476.400	199.201.102.918.191	49.922.061.165.730.700	Mixed
3501189_21016_0_0.png	-21.426.999.602.182.600	-2.146.024.456.685.400	33.244.964.671.411.000	Mixed
3506656_21016_0_0.png	-3.463.810.645.936.660	-3.456.598.709.049.090	-7.211.936.887.576.080	Black
3506701_21015_0_0.png	-25.587.795.843.668.400	-25.591.169.139.194.500	33.732.955.260.674.600	Black
3508648_21016_0_0.png	-1.107.510.611.502.300	-11.070.901.849.269.600	-4.204.265.753.436.680	Black
3534298_21015_0_0.png	9.587.057.879.468.500	9.562.498.998.458.460	24.558.881.010.037.200	White
3577876_21016_0_0.png	-17.067.004.429.726.900	-1.707.445.718.281.250	745.275.308.558.746	Mixed
3582134_21015_0_0.png	-2.937.681.964.875.930	-29.328.308.744.277.300	-4.851.090.448.200.060	Asian
3607601_21016_0_0.png	-24.199.767.906.264.500	-24.161.225.883.478.400	-38.542.022.786.160.100	Chinese
3610457_21016_0_0.png	-3.047.790.770.530.270	-30.496.109.819.882.600	18.202.114.579.956.600	Mixed
3611661_21016_0_0.png	-3.936.288.561.429.110	-3.925.818.445.361.000	-1.047.011.606.811.380	Black
3616989_21016_0_0.png	9.081.336.360.577.900	9.088.086.499.214.850	-6.750.138.636.945.730	White
3619453_21016_0_0.png	-27.769.785.690.507.300	-27.996.216.647.657.200	22.643.095.714.981.500	Asian
3624217_21015_0_0.png	8.607.480.331.930.300	8.522.294.207.289.530	851.861.246.407.708	White
3642999_21016_0_0.png	-2.554.967.826.275.190	-2.547.436.836.392.730	-7.530.989.882.457.100	Asian
3644103_21015_0_0.png	-34.368.149.189.341.700	-3.434.578.806.812.160	-2.236.112.122.008.640	Chinese
3660988_21015_0_0.png	-3.149.443.972.117.810	-31.507.188.999.302.300	1.274.927.812.417.550	Mixed
3676504_21015_0_0.png	-29.240.820.811.759.600	-294.054.387.097.706	1.646.178.980.109.660	White
3687578_21015_0_0.png	-16.369.913.068.497.800	-1.635.336.028.513.540	-1.655.278.336.236.420	Asian
3698024_21015_0_0.png	-31.677.032.929.248.600	-31.668.145.046.215.300	-8.887.883.033.239.060	Black
3702296_21015_0_0.png	-2.109.958.543.950.780	-2.115.277.072.800.210	5.318.528.849.429.070	Asian
3706853_21016_0_0.png	-2.298.409.944.279.680	-22.995.045.621.978.600	1.094.617.918.187.870	Chinese
3709570_21016_0_0.png	-27.661.401.452.574.800	-27.698.664.398.748.300	3.726.294.617.349.870	Black
3764513_21015_0_0.png	-2.659.118.891.197.910	-26.575.049.904.390.800	-16.139.007.588.307.600	Black
3783374_21016_0_0.png	-28.441.128.008.265.000	-2.836.297.227.063.380	-7.815.573.763.126.330	Mixed
3799913_21015_0_0.png	62.799.918.354.348.700	6.191.525.786.557.540	8.846.604.887.732.210	Asian
3803662_21016_0_0.png	-15.912.957.961.034.300	-15.861.595.544.782.800	-51.362.416.251.485.800	Asian
3833897_21015_0_0.png	-12.065.425.778.842.100	-12.087.446.638.093.900	22.020.859.251.867.300	Black
3841109_21015_0_0.png	-7.860.849.643.095.700	-7.922.489.622.106.220	61.639.979.010.521.900	Mixed
3859345_21016_0_0.png	-15.348.518.483.710.300	-1.533.634.789.752.860	-12.170.586.181.682.000	Asian
3863980_21016_0_0.png	-11.701.378.149.144.000	-11.701.530.386.227.500	1.522.370.835.402.850	Asian
3892716_21016_0_0.png	-2.498.014.090.835.030	-24.970.673.899.150.700	-946.700.919.964.627	Mixed
3893362_21015_0_0.png	11.399.219.211.075.800	11.462.031.728.927.200	-628.125.178.513.983	White
3902900_21016_0_0.png	-13.952.106.492.937.400	-13.914.417.347.081.500	-37.689.145.855.829.000	Chinese
3927901_21015_0_0.png	-2.146.082.250.313.070	-21.671.144.974.635.600	2.103.224.715.049.520	White
3942374_21015_0_0.png	-3.353.302.251.371.530	-33.615.487.330.532.000	8.246.481.681.672.430	Asian
3956241_21016_0_0.png	-1.816.987.194.911.380	-1.813.456.376.965.030	-3.530.817.946.354.140	Chinese
3958446_21015_0_0.png	-22.298.831.481.406.800	-22.360.407.142.440.600	61.575.661.033.799.600	Black
3969835_21015_0_0.png	-8.460.462.809.361.470	-8.459.009.873.213.070	-14.529.361.483.965.800	Mixed
3993208_21015_0_0.png	-7.472.605.147.639.630	-7.418.287.731.371.100	-5.431.741.626.852.470	Mixed
4013725_21016_0_0.png	15.408.675.337.078.100	15.452.618.550.505.100	-4.394.321.342.702.760	White
4020191_21015_0_0.png	-214.903.776.006.092	-21.649.671.301.787.200	15.929.370.117.809.300	Mixed
4020739_21015_0_0.png	-38.539.497.557.440.300	-38.567.922.517.768.500	28.424.960.328.266.000	White
4046259_21016_0_0.png	-19.144.717.819.946.500	-19.183.061.334.254.100	38.343.514.307.520.300	Asian
4063939_21016_0_0.png	-3.025.582.034.411.240	-30.316.143.491.916.000	6.032.314.780.356.520	Mixed
4077536_21016_0_0.png	-21.141.487.213.348.100	-21.157.041.084.145.300	15.553.870.797.191.300	Black
4083688_21015_0_0.png	-1.976.143.171.458.980	-19.755.234.241.773.000	-61.974.728.168.436.800	Mixed
4084287_21015_0_0.png	-12.983.876.530.029.700	-12.953.963.810.475.900	-29.912.719.553.841.700	Mixed
4102966_21016_0_0.png	-28.151.196.509.606.900	-28.253.655.300.100.200	1.024.587.904.932.800	Asian
4113542_21016_0_0.png	-22.783.734.002.461.600	-2.303.221.445.520.160	248.480.452.739.976	Black
4141438_21015_0_0.png	-24.232.347.570.632.500	-24.260.557.001.234.900	28.209.430.602.451.800	Mixed
4144931_21016_0_0.png	-15.697.151.010.552.600	-15.771.563.808.393.500	7.441.279.784.085.700	Mixed
4153548_21016_0_0.png	-27.563.887.470.481.500	-2.751.405.170.458.520	-49.835.765.896.283.100	Black
4153621_21016_0_0.png	-25.688.578.274.473.900	-2.562.996.714.207.610	-5.861.113.239.785.700	Asian
4167685_21016_0_0.png	-13.369.800.816.190.100	-13.462.950.428.016.500	931.496.118.263.695	White
4182332_21015_0_0.png	-2.922.710.519.849.220	-29.237.086.440.686.700	9.981.242.194.456.280	Asian
4192608_21015_0_0.png	10.542.443.148.215.300	10.347.651.988.809.800	19.479.115.940.549.700	White
4199055_21015_0_0.png	-28.528.909.296.438.800	-28.539.403.305.653.600	10.494.009.214.831.100	Black
4201563_21016_0_0.png	-3.547.714.244.615.880	-3.541.356.238.461.280	-635.800.615.460.198	Black
4205159_21016_0_0.png	-1.808.885.733.629.440	-18.172.285.897.400.300	8.342.856.110.597.550	Chinese
4214594_21016_0_0.png	8.187.062.782.904.200	8.184.768.745.353.600	22.940.375.505.982.000	White
4228109_21016_0_0.png	-23.055.051.371.951.600	-23.041.044.409.164.400	-1.400.696.278.720.650	Asian
4228300_21016_0_0.png	-7.098.852.055.157.540	-7.278.920.889.999.650	18.006.883.484.211.000	White
4233520_21015_0_0.png	-25.358.727.594.742.000	-25.337.606.127.701.800	-21.121.467.040.138.900	Black
4234827_21015_0_0.png	-10.417.037.261.742.900	-10.401.747.294.223.400	-15.289.967.519.592.500	Mixed
4241169_21016_0_0.png	-15.648.529.914.147.100	-15.640.933.426.762.700	-75.964.873.843.688	Black
4261109_21015_0_0.png	-2.826.059.088.596.040	-28.383.514.287.759.500	12.292.340.179.911.300	Chinese
4282587_21015_0_0.png	-26.231.206.790.415.300	-2.620.147.548.052.940	-29.731.309.885.924.800	Asian
4296096_21015_0_0.png	-3.052.281.068.915.850	-30.498.387.549.894.200	-24.423.139.264.236.200	Asian
4301125_21015_0_0.png	-19.867.954.883.401.400	-19.850.015.116.510.100	-17.939.766.891.331.000	Mixed
4308855_21016_0_0.png	-9.619.860.695.384.330	-10.042.071.351.304.900	4.222.106.559.205.720	White
4314738_21015_0_0.png	-21.264.697.979.525.900	-21.257.685.726.453.700	-70.122.530.722.471.700	Asian
4346541_21016_0_0.png	-3.309.027.880.743.970	-33.079.493.957.658.100	-10.784.849.781.657.600	Black
4381559_21016_0_0.png	-10.985.397.670.392.600	-10.945.324.304.929.700	-40.073.365.462.909.200	Asian
4382027_21015_0_0.png	-17.720.284.315.913.800	-17.719.519.428.940.800	-7.648.869.730.303.430	Asian
4391800_21015_0_0.png	-22.946.358.034.274.500	-2.294.546.342.432.260	-8.946.099.519.349.100	Black
4394618_21015_0_0.png	-24.546.327.584.307.900	-2.460.453.117.456.540	58.203.590.257.463.100	Mixed
4400373_21015_0_0.png	-13.233.926.892.635.700	-13.303.438.357.552.200	6.951.146.491.658.020	Black
4409304_21016_0_0.png	2.171.482.026.022.870	21.730.255.146.033.800	-15.434.885.805.035.400	White
4432977_21016_0_0.png	-22.510.013.508.239.200	-22.484.501.357.787.300	-25.512.150.451.866.900	Chinese
4449097_21016_0_0.png	-2.274.656.602.626.540	-2.268.953.342.588.270	-57.032.600.382.690.600	Chinese
4487805_21016_0_0.png	-10.274.571.999.411.200	-1.025.564.632.564.360	-18.925.673.767.597.500	Asian
4507178_21016_0_0.png	-38.461.034.908.336.000	11.471.106.141.531.800	-49.932.141.049.867.900	White
4510122_21016_0_0.png	20.551.482.144.519.000	20.553.417.194.550.400	-19.350.500.313.919.300	White
4523143_21015_0_0.png	-14.876.462.579.796.900	-14.839.290.821.605.200	-3.717.175.819.170.390	Asian
4527646_21016_0_0.png	-28.615.011.619.940.700	-28.576.027.827.461.700	-38.983.792.478.951.700	Chinese
4535785_21016_0_0.png	-242.238.091.481.655	-24.185.304.485.669.000	-3.850.466.249.641.470	Asian
4542537_21015_0_0.png	-2.190.775.593.069.000	-21.856.828.510.621.600	-50.927.420.068.433.000	Asian
4549720_21015_0_0.png	-21.197.599.121.401.400	-21.163.642.635.673.600	-3.395.648.572.782.760	Mixed
4550705_21016_0_0.png	-8.027.442.675.445.910	-808.406.091.865.642	5.661.824.321.050.800	White
4553043_21015_0_0.png	-1.637.661.682.526.680	-16.493.425.174.256.300	11.680.834.898.954.300	Mixed
4558024_21016_0_0.png	-29.918.423.633.482.000	-3.013.895.381.758.680	2.205.301.841.047.740	Chinese
4558364_21016_0_0.png	-234.765.452.044.822	-2.347.304.624.789.140	-34.989.565.907.395.100	Black
4574004_21016_0_0.png	-25.779.632.680.134.100	-2.574.387.693.136.980	-3.575.574.876.436.600	Black
4585463_21015_0_0.png	-28.265.197.480.059.500	-2.846.838.527.474.970	203.187.794.690.173	Asian
4598685_21015_0_0.png	-24.239.960.246.527.600	-24.242.088.588.857.000	2.128.342.329.484.660	Chinese
4598685_21016_0_0.png	-27.316.639.377.808.600	-27.284.010.761.193.700	-32.628.616.614.850.600	Chinese
4605895_21015_0_0.png	-31.247.240.230.556.500	-3.135.650.180.231.360	10.926.157.175.710.200	Mixed
4630092_21016_0_0.png	-3.407.830.368.812.570	-340.350.098.592.849	-432.938.288.408.522	Chinese
4636953_21015_0_0.png	7.665.336.201.029.100	77.812.924.035.259.300	-11.595.620.249.683.200	White
4668591_21015_0_0.png	-13.141.563.873.240.500	-13.255.527.316.871.600	11.396.344.363.106.400	White
4675824_21015_0_0.png	-33.652.153.055.279.800	-335.093.442.852.577	-142.808.770.022.107	Black
4688162_21015_0_0.png	-10.287.638.638.405.100	-1.032.664.385.075.720	3.900.521.235.209.450	White
4689816_21015_0_0.png	-2.214.723.611.942.970	-2.226.841.939.412.090	12.118.327.469.116.900	Black
4690901_21016_0_0.png	-1.725.997.016.050.380	-17.265.166.420.240.200	5.196.259.736.386.820	Mixed
4695263_21016_0_0.png	10.462.500.740.193.600	10.543.147.289.507.600	-806.465.493.139.541	White
4734725_21016_0_0.png	-3.141.784.847.510.270	-31.473.203.722.788.700	5.535.524.768.597.350	Asian
4735359_21015_0_0.png	13.724.192.948.531.600	13.726.111.698.932.400	-19.187.504.008.613.100	White
4750596_21016_0_0.png	-22.353.529.063.850.000	-2.246.297.111.188.870	10.944.204.803.876.500	Chinese
4757140_21015_0_0.png	-1.817.383.944.186.800	-18.177.285.877.806.200	3.446.435.938.144.530	Mixed
4757384_21016_0_0.png	-18.855.260.669.048.400	-18.763.436.378.320.700	-9.182.429.072.767.910	Mixed
4758249_21015_0_0.png	-1.784.552.394.710.450	-17.921.091.924.582.300	7.556.797.747.773.910	Black
4770428_21016_0_0.png	-3.308.031.177.792.670	-3.293.766.595.517.980	-14.264.582.274.689.900	Chinese
4789688_21016_0_0.png	-2.958.878.014.539.670	-2.960.415.271.253.450	15.372.567.137.802.600	Asian
4794194_21016_0_0.png	-32.546.865.725.006.000	-3.251.079.452.943.120	-3.607.119.557.477.740	Asian
4814899_21016_0_0.png	-2.870.035.526.802.170	-28.634.281.361.093.600	-6.607.390.692.804.670	White
4816860_21016_0_0.png	-3.083.682.336.980.510	-30.773.747.804.623.500	-6.307.556.518.158.460	Asian
4823412_21015_0_0.png	-3.369.536.718.287.010	-3.368.468.300.726.020	-10.684.175.609.853.200	Asian
4847031_21015_0_0.png	-20.482.727.296.746.800	-20.444.945.694.463.000	-3.778.160.228.380.750	Mixed
4848860_21016_0_0.png	-2.658.830.448.499.530	-2.644.395.568.999.860	-14.434.879.499.668.000	Chinese
4852353_21016_0_0.png	9.518.298.268.218.840	9.563.741.551.683.490	-4.544.328.346.464.960	White
4861961_21016_0_0.png	-2.237.501.690.485.230	-2.251.840.580.314.160	14.338.889.828.928.800	Asian
4865083_21016_0_0.png	9.287.681.007.988.360	9.322.155.585.933.740	-3.447.457.794.537.450	White
4875750_21016_0_0.png	-2.660.309.091.455.360	-2.661.130.708.040.970	8.216.165.856.040.900	Black
4889017_21015_0_0.png	-3.696.740.761.974.350	-3.680.605.070.588.740	-16.135.691.385.606.000	Black
4895560_21015_0_0.png	-2.876.152.685.927.750	-28.765.215.420.222.000	3.688.560.944.496.540	Black
4895560_21016_0_0.png	-24.395.713.055.923.400	-24.461.508.746.137.800	6.579.569.021.447.890	Black
4896990_21015_0_0.png	-27.259.995.168.095.400	-27.235.109.227.804.100	-2.488.594.029.127.710	Chinese
4896990_21016_0_0.png	-15.359.265.190.675.600	-15.315.619.880.566.200	-4.364.531.010.939.030	Chinese
4899137_21016_0_0.png	-20.859.430.477.654.400	-2.088.330.481.947.230	23.874.341.817.922.500	Mixed
4911810_21016_0_0.png	-25.791.344.972.230.600	-2.573.985.695.497.080	-5.148.801.725.987.790	Asian
4920926_21015_0_0.png	-3.283.350.645.980.840	-328.210.824.462.945	-12.424.013.513.992.800	Black
4923389_21016_0_0.png	-2.173.039.557.116.330	-21.684.098.020.165.900	-46.297.550.997.415.700	Asian
4926748_21015_0_0.png	-24.247.095.560.572.600	-2.423.476.503.242.240	-12.330.528.150.286.500	Asian
4929886_21015_0_0.png	-32.217.718.969.711.000	-3.233.059.740.798.790	11.287.843.827.689.400	Black
4934392_21016_0_0.png	-28.014.787.240.865.100	-28.982.286.898.050.200	9.674.996.571.850.860	Mixed
4958909_21016_0_0.png	12.969.116.175.573.600	12.957.852.660.565.000	1.126.351.500.856.510	White
4959036_21015_0_0.png	-13.962.328.926.030.100	-1.392.673.655.440.160	-3.559.237.162.849.620	White
4984622_21016_0_0.png	-7.658.090.956.397.030	-7.760.805.626.790.680	10.271.467.039.364.500	Mixed
4986781_21015_0_0.png	-33.739.784.917.056.800	-3.372.107.419.785.600	-1.871.071.920.080.420	Chinese
4986781_21016_0_0.png	-3.563.355.931.229.410	-355.719.903.427.783	-61.568.969.515.853.600	Chinese
5012017_21016_0_0.png	-53.076.150.895.563.700	-5.313.639.190.561.020	602.410.100.464.823	White
5013627_21015_0_0.png	-2.133.953.087.863.530	-2.139.336.806.753.000	5.383.718.889.473.950	Asian
5020676_21016_0_0.png	-20.189.905.156.323.400	-20.095.689.149.411.100	-9.421.600.691.226.920	Chinese
5038896_21015_0_0.png	-29.008.574.383.259.900	-28.943.602.659.539.900	-649.717.237.200.349	Asian
5046209_21015_0_0.png	-16.875.872.558.745.100	-16.864.531.749.220.800	-11.340.809.524.348.500	Chinese
5056013_21016_0_0.png	-3.585.019.898.873.060	-34.830.046.302.154.900	-10.201.526.865.757.200	Mixed
5061668_21016_0_0.png	-2.295.788.915.100.700	-228.295.932.219.338	-1.282.959.290.732.600	Asian
5062137_21016_0_0.png	-12.494.157.804.417.000	-12.471.165.497.990.200	-22.992.306.426.829.100	White
5073891_21015_0_0.png	1.654.099.973.230.060	16.528.604.104.612.900	12.395.627.687.624.200	White
5075214_21015_0_0.png	-28.128.032.977.019.100	-2.811.702.049.678.790	-11.012.480.231.173.000	Asian
5079890_21015_0_0.png	-31.488.780.170.338.000	-31.508.473.799.272.800	1.969.362.893.471.780	Black
5092346_21016_0_0.png	-8.571.250.064.179.070	-8.558.845.990.703.490	-1.240.407.347.557.940	Mixed
5095014_21015_0_0.png	-16.624.429.476.671.100	-1.663.473.804.269.770	1.030.856.602.659.460	White
5099165_21016_0_0.png	-23.642.540.998.123.000	-23.643.183.416.676.100	6.424.185.531.201.940	Mixed
5115991_21015_0_0.png	-2.989.903.332.157.650	-29.897.776.523.282.500	-12.567.982.939.728.400	Black
5120558_21015_0_0.png	10.447.506.269.221.900	10.008.061.765.666.600	4.394.445.035.552.500	White
5142251_21015_0_0.png	-12.566.316.775.630.200	-12.573.216.916.880.300	6.900.141.250.163.470	Asian
5155161_21016_0_0.png	-30.538.125.637.326.900	-30.604.595.003.763.800	6.646.936.643.691.240	Black
5156378_21016_0_0.png	-16.927.621.102.882.600	-1.691.796.322.349.010	-9.657.879.392.491.960	Asian
5165673_21016_0_0.png	-2.911.093.257.277.940	-29.075.995.307.403.300	-3.493.726.537.610.080	Asian
5176198_21016_0_0.png	-6.844.138.634.138.590	-6.907.443.802.496.370	63.305.168.357.779	White
5188863_21016_0_0.png	-5.478.289.088.401.630	-5.504.610.876.339.790	2.632.178.793.816.560	Mixed
5193452_21015_0_0.png	7.615.801.531.589.390	7.666.025.064.912.270	-5.022.353.332.287.820	Asian
5193452_21016_0_0.png	-6.273.644.283.588.400	-6.214.505.640.813.010	-59.138.642.775.387.400	Asian
5204452_21016_0_0.png	-2.937.076.263.761.360	-29.379.557.468.899.700	8.794.831.286.074.610	Black
5209601_21016_0_0.png	-2.101.104.164.948.710	-20.974.720.915.359.400	-3.632.073.412.776.290	Chinese
5212334_21016_0_0.png	-22.983.130.855.029.800	-22.947.473.900.125.400	-356.569.549.043.968	Mixed
5222920_21015_0_0.png	-9.790.034.139.995.260	-9.831.665.058.252.510	4.163.091.825.724.760	Asian
5237587_21016_0_0.png	-15.030.199.983.644.800	-15.334.102.352.801.900	3.039.023.691.570.710	Chinese
5241736_21015_0_0.png	-22.562.276.622.570.200	-2.257.751.980.527.830	15.243.182.708.111.600	White
5243642_21016_0_0.png	-1.727.549.842.119.470	-1.728.897.849.979.070	1.348.007.859.601.090	Black
5249420_21016_0_0.png	6.305.673.207.843.750	6.360.886.847.060.990	-5.521.363.921.724.280	White
5253097_21015_0_0.png	-26.875.891.303.278.000	-26.951.280.807.001.300	7.538.950.372.330.070	Mixed
5282384_21016_0_0.png	-4.701.880.714.088.220	-44.450.544.023.109.500	-25.682.631.177.727.400	Mixed
5300121_21015_0_0.png	-20.568.263.266.710.100	-22.694.240.478.573.200	21.259.772.118.630.500	White
5339664_21015_0_0.png	-25.511.053.208.382.400	-2.496.884.937.954.320	-5.422.038.288.391.910	White
5373503_21015_0_0.png	-31.458.413.607.284.900	-3.136.907.242.365.740	-8.934.118.362.748.220	Chinese
5381821_21016_0_0.png	-1.973.442.566.414.960	-19.822.816.420.139.800	883.907.559.902.255	Chinese
5381882_21016_0_0.png	-1.715.756.597.097.060	-1.740.776.036.163.890	2.501.943.906.683.190	Asian
5413284_21016_0_0.png	-22.061.931.583.490.400	-2.208.171.239.435.010	19.780.810.859.728.600	Black
5414763_21015_0_0.png	-25.199.399.790.678.000	-25.262.795.990.542.000	6.339.619.986.403.020	Chinese
5421019_21016_0_0.png	-2.561.624.241.749.940	-25.700.584.612.112.500	8.434.219.461.313.570	Black
5421255_21016_0_0.png	-26.801.326.716.804.400	-26.898.131.493.642.600	9.680.477.683.825.470	Mixed
5423810_21016_0_0.png	-26.015.190.696.341.800	-2.611.101.958.982.740	9.582.889.348.561.700	Asian
5424237_21015_0_0.png	-25.454.286.203.237.800	-2.544.921.627.003.250	-50.699.332.053.341.000	Chinese
5424237_21016_0_0.png	-1.688.110.507.732.770	-170.049.605.987.343	12.385.552.140.656.800	Chinese
5424360_21015_0_0.png	-16.914.760.910.603.000	-17.057.105.849.009.600	14.234.493.840.655.900	White
5432773_21015_0_0.png	-17.617.505.872.557.300	-1.757.631.319.182.020	-4.119.268.073.701.220	Chinese
5438110_21016_0_0.png	10.770.231.802.077.600	10.733.878.034.344.200	36.353.767.733.388.000	White
5456280_21016_0_0.png	-26.680.017.823.863.700	-26.677.020.353.134.500	-29.974.707.292.268.400	Black
5463517_21016_0_0.png	5.119.234.835.877.500	5.166.748.733.543.690	-47.513.897.666.192.400	White
5501700_21016_0_0.png	4.828.299.703.635.260	4.768.497.458.255.360	5.980.224.537.989.890	White
5507252_21016_0_0.png	-17.282.656.303.986.600	-17.330.272.819.830.400	47.616.515.843.827.700	Mixed
5524709_21016_0_0.png	-11.512.897.426.376.500	-11.601.859.986.764.600	8.896.256.038.811.140	White
5524931_21016_0_0.png	10.577.195.424.562.300	106.327.753.990.699	-5.557.997.450.756.600	White
5564618_21015_0_0.png	-20.275.570.414.894.800	-2.026.559.911.631.170	-9.971.298.583.124.620	Chinese
5564618_21016_0_0.png	-11.482.033.315.458.700	-11.471.994.620.461.300	-10.038.694.997.476.200	Chinese
5574603_21016_0_0.png	-2.768.830.563.361.470	-27.814.600.207.156.600	1.262.945.735.418.760	Mixed
5605787_21016_0_0.png	-1.617.647.786.373.570	-15.456.064.272.284.400	-7.204.135.914.512.470	Asian
5613886_21015_0_0.png	4.253.907.962.043.520	4.226.074.621.475.410	27.833.340.568.108.100	White
5623431_21016_0_0.png	-23.312.150.360.917.400	-232.678.764.686.599	-4.427.389.225.750.740	Chinese
5626910_21015_0_0.png	-19.641.626.960.900.900	-19.651.145.110.214.100	9.518.149.313.194.610	Asian
5644010_21015_0_0.png	18.058.081.793.358.900	18.050.992.609.872.900	7.089.183.485.959.430	White
5660197_21015_0_0.png	-1.529.500.464.553.920	-15.346.139.613.462.100	5.113.496.792.293.400	Mixed
5660955_21016_0_0.png	-113.377.910.391.061	-11.312.704.701.113.400	-2.508.633.799.266.840	Black
5663788_21016_0_0.png	-7.827.396.945.942.740	-78.873.507.754.965.000	59.953.829.553.762.700	White
5664232_21015_0_0.png	-19.141.068.171.123.700	-19.098.942.010.971.600	-4.212.616.015.210.810	Black
5698401_21015_0_0.png	-34.750.377.382.787.800	-3.479.270.090.519.270	4.232.352.240.491.360	Asian
5703202_21016_0_0.png	-25.268.695.104.924.700	-2.525.246.600.061.900	-1.622.910.430.564.410	Black
5705357_21016_0_0.png	-13.764.080.268.064.700	-13.679.298.025.978.700	-8.478.224.208.597.850	White
5710313_21016_0_0.png	-26.128.107.768.932.500	-2.606.764.668.161.490	-6.046.108.731.757.720	Chinese
5731905_21016_0_0.png	-15.405.128.093.437.000	-15.464.293.801.518.400	59.165.708.081.465.500	Chinese
5747338_21016_0_0.png	-28.343.359.684.570.600	-28.342.317.676.423.500	-10.420.081.471.309.500	Black
5750924_21015_0_0.png	-22.600.683.614.867.900	-22.571.964.475.607.900	-28.719.139.259.919.700	Mixed
5767039_21016_0_0.png	-20.610.471.995.071.400	-20.590.525.806.826.100	-1.994.618.824.526.380	Mixed
5771719_21016_0_0.png	7.922.009.357.660.040	8.290.470.426.966.720	-3.684.610.693.066.750	White
5774066_21016_0_0.png	-25.585.982.401.406.100	-2.558.752.475.578.130	15.423.543.752.746.100	Asian
5774653_21015_0_0.png	-2.245.530.772.696.530	-22.424.641.415.483.400	-30.666.311.481.901.600	Mixed
5782812_21016_0_0.png	-25.328.904.644.512.400	-2.528.659.708.311.950	-4.230.756.139.285.310	Chinese
5790329_21015_0_0.png	-31.345.338.310.473.600	-3.133.663.426.899.500	-8.704.041.478.573.280	Black
5790994_21015_0_0.png	-27.830.873.872.534.500	-27.928.830.965.480.100	9.795.709.294.565.560	Mixed
5793619_21015_0_0.png	-22.936.334.177.293.600	-22.841.476.194.728.400	-9.485.798.256.512.360	Asian
5808857_21016_0_0.png	-17.705.771.669.156.300	-1.772.033.475.282.480	14.563.083.668.498.600	Black
5814534_21015_0_0.png	-4.213.772.602.225.330	-4.153.996.229.097.780	-597.763.731.275.478	White
5830747_21015_0_0.png	-2.331.214.033.837.910	-232.664.362.689.475	-4.570.406.943.162.900	Mixed
5833837_21015_0_0.png	-23.259.838.232.760.500	-232.940.554.581.009	34.217.225.340.384.500	Asian
5835550_21015_0_0.png	16.991.467.657.095.000	1.701.887.781.457.490	-2.741.015.747.986.350	Black
5844401_21016_0_0.png	-3.129.629.361.942.210	-31.265.574.521.012.800	-30.719.098.409.321.000	Mixed
5856574_21015_0_0.png	-32.617.786.944.411.100	-3.261.930.447.221.990	15.175.278.087.511.400	Black
5859330_21015_0_0.png	-6.946.487.554.086.680	-6.982.910.597.741.300	3.642.304.365.461.510	Asian
5866629_21015_0_0.png	-12.797.495.284.849.700	-12.766.349.766.885.000	-3.114.551.796.467.420	Black
5873241_21015_0_0.png	-2.483.911.157.016.640	-2.479.285.513.316.110	-46.256.437.005.240.500	Chinese
5877630_21016_0_0.png	-2.387.359.180.398.000	-23.828.540.468.530.300	-4.505.133.544.970.610	Asian
5883572_21016_0_0.png	-3.008.474.014.081.820	-30.090.133.343.122.400	5.393.202.304.226.460	Black
5887117_21015_0_0.png	-2.950.978.076.461.830	-2.951.066.515.782.400	8.843.932.056.876.720	Black
5926383_21015_0_0.png	-22.764.622.074.477.000	-22.888.890.955.258.900	12.426.888.078.187.600	Chinese
5929817_21016_0_0.png	-3.255.603.434.838.000	-3.246.496.994.815.520	-9.106.440.022.488.010	Chinese
5938989_21016_0_0.png	-3.668.926.370.273.680	-3.666.451.173.823.560	-24.751.964.501.199.000	White
5939628_21015_0_0.png	8.263.386.432.176.680	8.260.682.229.781.960	27.042.023.947.245.700	White
5946506_21015_0_0.png	-6.753.522.849.395.200	-6.739.108.587.423.880	-14.414.261.971.317.800	Mixed
5946506_21016_0_0.png	-6.777.286.925.861.970	-6.746.498.800.361.440	-30.788.125.500.535.500	Mixed
5968996_21016_0_0.png	-26.590.831.522.417.200	-26.603.411.836.579.800	12.580.314.162.640.600	Asian
5982085_21015_0_0.png	-28.650.245.321.203.300	-28.626.452.383.666.400	-23.792.937.536.953.200	Black
5988522_21016_0_0.png	-4.209.477.622.757.390	-4.203.231.436.611.930	-62.461.861.454.551.100	Black
6002261_21016_0_0.png	-2.362.850.496.171.740	-23.540.922.425.504.400	-8.758.253.621.302.710	Mixed
6002586_21015_0_0.png	-26.248.159.036.567.000	-26.580.461.725.930.600	3.323.026.893.635.940	Mixed
6008061_21016_0_0.png	-25.380.611.990.132.400	-25.322.950.504.210.700	-5.766.148.592.174.850	Chinese
6008437_21015_0_0.png	-27.392.595.278.376.800	-2.760.481.194.935.270	21.221.667.097.594.800	Chinese
6009146_21015_0_0.png	-20.808.081.326.860.700	-2.083.126.644.021.700	23.185.113.356.241.500	Asian
6013500_21015_0_0.png	-9.281.317.928.995.680	-9.230.592.354.487.030	-5.072.557.450.864.670	Black
